# Supplementary material for: Plant Density Effect on Grain Number and Weight of Two Winter Wheat Cultivars at Different Spikelet and Grain Positions
Source: PLoS One. 2016 May 12;11(5):e0155351. doi: 10.1371/journal.pone.0155351 (PMC4865215; doi:10.1371/journal.pone.0155351)
Supplement: S1 Dataset — Figs 2–7 were plotted based on this excel file. (XLSX) [file pone.0155351.s001.xlsx]

## Sheet: Fig 2
Fig 2. Grain number per spikelet at different spikelet positions in two wheat cultivars ‘Wennong6’ (W) and ‘Jimai20’ (J), grown under four different plant densities.
	Main stem spike									Tiller spike
	Wennong6 (W)				Jimai20 (J)						Wennong6 (W)				Jimai20 (J)
x	D1	D2	D3	D4	D1	D2	D3	D4		x	D1	D2	D3	D4	D1	D2	D3	D4
1	0.48	0.47								1	0.11	0.11	0.04
2	1.17	0.94	0.71	0.45	0.64	0.54	0.12			2	0.58	0.47	0.27	0.11	0.51	0.14
3	1.94	1.67	1.05	0.94	1.52	1.28	0.31	0.29		3	1.47	1.24	0.97	0.87	0.97	0.94	0.29	0.17
4	2.61	2.61	1.41	1.27	1.84	1.88	0.88	0.86		4	1.61	1.41	1.31	1.11	1.81	1.51	1.05	1.09
5	2.77	2.64	2.41	1.94	1.98	2.17	1.65	1.77		5	1.84	1.77	1.34	1.29	2.38	1.67	1.27	1.18
6	2.97	2.79	2.47	2.54	2.71	2.68	2.18	2.09		6	2.49	2.28	1.91	1.84	2.84	2.79	2.09	1.94
7	3.44	2.94	2.79	2.91	2.97	2.97	2.84	2.81		7	3.01	3.08	3.01	3.01	2.94	2.84	2.81	2.68
8	3.47	3.15	3.14	2.94	2.98	2.94	2.94	2.84		8	3.47	3.54	3.41	3.34	2.97	2.97	2.84	2.94
9	3.84	3.94	3.84	3.24	3.24	3.18	2.99	2.78		9	3.91	3.87	3.84	3.84	2.95	2.94	2.91	2.89
10	3.97	3.78	3.88	4.01	3.24	2.94	2.9	2.71		10	3.98	3.91	3.81	3.87	2.94	2.91	2.97	2.87
11	4.18	4.24	4.01	3.94	2.94	2.87	2.63	2.69		11	3.64	3.54	3.54	3.44	2.91	2.81	2.75	2.41
12	3.94	4.08	3.87	3.84	2.91	2.62	2.59	2.51		12	3.48	3.18	3.1	3.04	2.64	2.62	2.61	2.34
13	3.81	3.57	3.85	3.77	2.54	2.61	2.47	1.94		13	2.94	3.08	2.94	2.91	2.51	2.41	2.41	2.04
14	3.18	3.58	3.81	3.51	2.39	2.57	2.41	1.87		14	2.84	2.9	2.81	2.8	2.28	2.24	2.19	1.86
15	2.87	2.94	2.94	2.39	2.14	1.84	1.64	1.48		15	2.77	2.74	2.71	2.69	1.94	1.92	1.94	1.84
16	2.71	2.97	2.48	2.14	2.01	1.45	1.31	1.27		16	2.71	2.66	2.58	2.55	1.82	1.84	1.87	1.72
17	2.47	2.54	2.04	2.01	1.34	1.29	1.21	1.19		17	2.64	2.51	2.44	2.34	1.67	1.74	1.48	1.09
18	2.19	2.47	1.92	1.84	1.09	1.27	1.04	1.04		18	2.47	2.44	2.31	1.94	1.47	1.61	0.94	0.61
19	1.92	2.24	1.83	1.84	1.09	1.08	0.85	0.79		19	1.75	1.61	1.57	1.48	0.92	0.64	0.49	0.45
20	1.84	1.64	1.61	1.55	0.94	0.49	0.33	0.45		20	1.49	1.57	1.47	1.09	0.61	0.27	0.14	0.14
21	1.41	1.57	1.29	1.29	0.67	0.58	0.21			21	0.83	0.66	0.62	0.62	0.27	0.14
22	1.28	1.41	0.97	0.94						22	0.51	0.34	0.41	0.31
23	0.84	0.74	0.57	0.47						23	0.27	0.21	0.18	0.14
24	0.67	0.69	0.51	0.21						24	0.19	0.14	0.11	0.07
25	0.58	0.54	0.27							25

## Sheet: Fig 3
Fig 3. Distribution of single-grain weight at different spikelet positions in two wheat cultivars, ‘Wennong6’ (W) and ‘Jimai20’ (J), grown under four different plant densities. D1, 75 plants m-2 ; D2, 225 plants m-2; D3, 375 plants m-2; D4, 525 plants m-2.
	Wennong6					Jimai20
	1st	2nd	3rd	4th	5th	1st	2nd	3rd	4th
1
2	20.18	28.41				30.96	31.58
3	29.48	34.74	22.94			33.42	34.41	25.47
4	33.49	35.49	28.44			34.94	36.22	25.14
5	35.77	36.94	29.48			36.19	38.73	29.11
6	40.23	41.97	35.19			39.41	40.59	29.55
7	43.12	44.92	38.11	25.41		40.27	43.14	30.71
8	46.81	48.09	39.07	26.07		41.31	43.88	31.57
9	47.07	48.71	39.17	26.44	15.94	43.73	45.74	32.94	20.73
10	47.14	48.93	41.58	26.53	16.17	40.81	42.43	32.88	19.89
11	47.19	49.28	45.93	26.07		40.55	41.78	32.39
12	48.39	50.41	40.94	25.91		38.61	40.73	26.95
13	46.75	48.91	38.61	25.44		38.44	38.87	26.36
14	44.18	47.59	37.19			36.27	36.92	22.43
15	44.91	45.21	36.11			35.09	36.17	20.38
16	43.92	40.97	35.91			31.46	31.44
17	37.51	34.43	34.18			28.32	27.21
18	35.87	34.17	32.17			24.47	23.65
19	33.14	33.11	30.48			21.97	20.96
20	29.87	25.18	29.87			20.31	19.44
21	22.77	22.41	26.91			17.94	17.67
22	20.49	20.19
23	19.87	19.07
24	18.1	18.17
25	16.57	16.14

## Sheet: Fig 4
Fig 4. Distribution of grain weight per spikelet at different spikelet positions in two wheat cultivars, ‘Wennong6’ (W) and ‘Jimai20’ (J), grown under four different plant densities.
	Main stem spike									Tiller spike
	Wennong6				Jimai20						Wennong6				Jimai20
x	D1	D2	D3	D4	D1	D2	D3	D4		x	D1	D2	D3	D4	D1	D2	D3	D4
1	34	30	20	20	12	10	10	8		1	19	10	10	4	10	10	8	8
2	55	44	34	26	27	24	16	16		2	31	30	24	16	24	24	10	10
3	78	74	51	40	46	31	30	31		3	66	57	41	30	30	31	22	20
4	110	98	82	65	77	40	41	40		4	100	70	60	49	67	55	44	41
5	159	110	102	92	94	55	49	45		5	124	92	74	82	118	95	92	87
6	174	151	134	116	109	95	60	56		6	148	137	106	104	120	109	105	94
7	194	194	163	165	153	156	144	138		7	171	167	155	109	141	145	141	124
8	225	218	167	205	184	185	172	162		8	185	184	174	154	156	157	157	148
9	239	229	202	204	192	196	175	156		9	201	195	192	184	162	158	148	144
10	238	228	201	194	197	194	166	141		10	199	194	184	181	153	154	127	124
11	226	214	195	177	194	168	140	123		11	197	189	167	167	134	124	120	119
12	214	209	194	172	161	160	135	117		12	194	170	161	162	112	109	109	109
13	204	201	167	166	134	157	129	109		13	181	167	157	144	95	94	84	81
14	194	182	159	144	131	124	118	98		14	172	149	153	127	94	87	62	59
15	172	167	158	144	120	107	92	88		15	157	141	134	123	80	84	56	55
16	166	164	148	138	100	92	83	69		16	154	131	121	82	65	63	50	42
17	148	147	143	124	79	78	79	54		17	132	124	117	69	49	34	39	30
18	144	144	131	92	82	83	66	40		18	131	117	101	54	27	18	12	12
19	127	120	127	79	69	64	29	24		19	120	98	55	40	6	6	6	6
20	125	118	119	64	41	38				20	101	68	41	29
21	88	108	86	54	29	27				21	69	55	20	16
22	77	79	74	47						22	59	37	16	8
23	63	57	49	26						23	48	17
24	54	45	30							24	37
25	44	30								25

## Sheet: Fig 5
Fig 5. Distribution of single grain weight at different spikelet positions in two wheat cultivars, ‘Wennong6’ (W) and ‘Jimai20’ (J), grown under four different plant densities
	Main stem spike									Tiller spike
	Wennong6				Jimai20						Wennong6				Jimai20
	D1	D2	D3	D4	D1	D2	D3	D4		D1	D2	D3	D4	D1	D2	D3	D4
1	22.49	20.08	18.19							21.68	19.27	17.38
2	27.18	26.44	25.91	22.91	17.94	16.07	16.08	16.01		26.76	31.78	36.76	25.76	15.63	14.87	14.12	11.1
3	31.48	31.96	29.48	28.99	21.49	19.81	20.07	19.57		38.01	37.59	25.73	32.53	18.21	15.84	15.78	13.98
4	33.87	33.42	32.87	32.71	30.96	27.82	26.44	26.19		33.66	26.26	32.69	36.31	28.12	26.37	25.72	17.71
5	45.23	43.27	38.49	36.49	36.27	35.44	34.31	33.17		44.14	37.09	38.31	38.43	31.32	28.99	29.64	27.64
6	49.59	43.81	40.61	38.61	39.41	38.74	37.77	34.99		48.82	37.81	40.43	42.5	34.09	33.08	32.84	30.17
7	52.48	49.04	44.18	42.68	40.27	39.94	37.93	36.63		51.55	48.86	44	45.31	36.61	35.21	33.04	34.97
8	52.54	49.18	46.04	44.54	43.73	40.97	39.91	38.25		51.52	49.91	45.86	44.36	39.87	37.38	36.17	35.41
9	52.49	49.99	46.99	45.49	41.31	40.02	40.21	39.22		51.41	46.65	46.81	44.15	38.71	37.41	37.81	36.87
10	52.33	48.83	45.83	44.33	41.81	39.67	37.99	37.09		51.11	47.81	45.65	38.01	38.45	37.12	35.67	36.45
11	52.39	48.89	45.89	44.39	40.55	37.96	37.51	35.71		50.3	49	45.71	44.21	38.17	36.77	35.31	35.71
12	51.59	47.94	44.44	42.94	39.47	37.74	37.07	34.99		50.1	47.76	44.26	42.76	37.31	35.06	34.84	32.17
13	48.15	45.73	40.05	38.19	38.44	35.91	36.21	34.64		47.21	45.55	39.87	37.59	35.84	34.45	33.01	31.16
14	46.91	43.31	39.69	37.77	36.27	35.94	35.67	34.21		45.21	40.03	39.51	37.75	33.01	33.37	32.21	29.31
15	45.92	40.21	39.91	37.93	35.09	35.21	33.87	33.28		45.65	43.13	39.73	36.09	32.99	32.31	31.77	28.99
16	41.51	37.99	36.21	36.27	33.74	34.74	32.87	32.75		40.56	43.63	36.03	34.91	32.87	31.84	30.77	25.19
17	38.19	37.51	35.67	35.09	31.46	32.94	33.26	30.64		37.59	37.33	35.49	34.13	29.34	26.77	30.04	24.22
18	37.77	35.07	34.94	34.31	28.32	29.67	27.29	27.35		37.4	34.89	34.76	30.78	24.84	24.34	17.97
19	35.14	33.26	32.87	30.96	24.47	27.64	24.98	22.28		32.87	33.08	32.69	27.11	21.61	20.37
20	33.01	32.49	25.32	27.29	21.97	22.57	22.95	23.57		34.66	32.31	25.14	21.76	18.37	15.6
21	32.87	31.46	22.95	21.94	18.19	18.5	13.2	0.8		31.96	31.28	22.77	19.73
22	27.74	24.47	20.98	19.91						27.3	24.29	20.8	16.91
23	23.48	21.97	17.94	18.57						23.3	21.79	17.76	18.39
24	22.19	20.31	13.49	17.09						21.42	20.13	13.31
25	21.87	20.84								21.49

## Sheet: Fig 6
Fig 6. Relationships between spikelet weight, grain number, and single grain weight at different spikelet positions in two wheat cultivars, ‘Wennong6’ and ‘Jimai20.’
Wennong6			Wennong6					Jimai20			Jimai20
	grain number	spikelet weight		grain number	single grain weight				grain number	spikelet weight		grain number	single grain weight
D1	0.48	34	D1	0.48	22.49			D1	0	12	D1	0	0
	0.97	55		0.97	27.18				0.64	27		0.64	17.94
	1.84	78		1.84	38.19				1.52	46		1.52	21.49
	2.51	110		2.51	33.87				1.84	77		1.84	36.27
	2.67	159		2.67	45.23				1.98	94		1.98	39.41
	2.97	174		2.97	49.59				2.71	109		2.71	30.96
	3.44	194		3.44	52.49				2.97	153		2.97	43.73
	3.47	225		3.47	52.33				2.98	184		2.98	41.31
	3.84	239		3.84	50.48				3.24	192		3.24	41.81
	3.97	238		3.97	50.54				3.24	197		3.24	40.27
	4.18	226		4.18	48.15				2.94	194		2.94	40.55
	3.94	214		3.94	52.39				2.91	187		2.91	39.47
	3.81	204		3.81	51.59				2.54	154		2.54	38.44
	3.18	194		3.18	46.91				2.39	131		2.39	36.27
	2.87	172		2.87	45.92				2.14	120		2.14	35.09
	2.71	166		2.71	41.51				2.01	100		2.01	33.74
	2.47	148		2.47	37.77				1.34	79		1.34	31.46
	2.19	144		2.19	38.19				1.09	82		1.09	28.32
	1.92	127		1.92	33.01				1.09	69		1.09	24.47
	1.84	125		1.84	35.14				0.94	41		0.94	21.97
	1.41	88		1.41	32.87				0.67	29		0.67	18.19
	1.28	77		1.28	23.48			D2	0	10	D2	0	0
	0.84	63		0.84	22.19				0.54	24		0.54	16.07
	0.67	54		0.67	21.87				1.28	61		1.28	19.81
	0.58	44		0.58	27.74				1.88	92		1.88	27.82
D2	0.47	30	D2	0.47	20.08				2.17	119		2.17	35.44
	0.94	44		0.94	31.96				2.68	145		2.68	38.74
	1.87	74		1.87	37.77				2.97	181		2.97	39.94
	2.61	98		2.61	26.44				2.94	156		2.94	40.97
	2.74	110		2.74	37.27				3.18	196		3.18	40.02
	2.79	151		2.79	37.99				2.94	194		2.94	39.67
	2.94	194		2.94	49.04				2.87	168		2.87	37.96
	3.15	218		3.15	48.89				2.62	160		2.62	37.74
	3.94	229		3.94	46.83				2.61	157		2.61	35.91
	3.78	228		3.78	47.99				2.57	124		2.57	35.94
	4.24	214		4.24	45.73				1.84	107		1.84	35.21
	4.08	209		4.08	47.94				1.45	92		1.45	34.74
	3.57	201		3.57	49.18				1.29	83		1.29	32.94
	3.58	182		3.58	40.21				1.27	78		1.27	29.67
	2.94	167		2.94	43.31				1.08	64		1.08	27.64
	2.97	164		2.97	43.81				0.58	38		0.58	22.57
	2.54	147		2.54	37.51				0.49	27		0.49	16.5
	2.47	144		2.47	35.07			D3	0	10	D3	0	0
	2.24	120		2.24	33.26				0.12	16		0.12	20.07
	1.64	118		1.64	32.49				0.31	30		0.31	26.44
	1.57	108		1.57	31.46				0.88	41		0.88	34.31
	1.41	79		1.41	24.47				1.65	107		1.65	37.77
	0.74	57		0.74	21.97				2.18	118		2.18	37.93
	0.69	45		0.69	20.31				2.84	157		2.84	39.91
	0.54	30		0.54	20.84				2.94	187		2.94	40.21
D3	0.14	20	D3	0.14	18.19				2.99	191		2.99	37.99
	0.71	34		0.71	36.94				2.9	166		2.9	37.51
	1.05	51		1.05	25.91				2.63	140		2.63	37.07
	1.41	82		1.41	32.87				2.59	135		2.59	36.21
	2.41	102		2.41	38.49				2.47	129		2.47	35.67
	2.47	134		2.47	40.61				2.41	118		2.41	33.87
	2.79	163		2.79	44.18				1.64	92		1.64	32.87
	3.14	167		3.14	46.04				1.31	83		1.31	33.26
	3.84	202		3.84	46.99				1.21	79		1.21	27.29
	3.88	201		3.88	45.83				1.04	66		1.04	24.98
	4.01	195		4.01	45.89				0.85	29		0.85	22.95
	3.87	194		3.87	44.44				0.33	8		0.33	13.2
	3.85	167		3.85	40.05			D4	0	10	D4	0	0
	3.81	159		3.81	39.69				0.21	16		0.21	19.57
	2.94	158		2.94	39.91				0.29	31		0.29	26.19
	2.48	148		2.48	36.21				0.86	40		0.86	33.17
	2.04	143		2.04	35.67				1.77	45		1.77	34.99
	1.92	131		1.92	34.94				2.09	56		2.09	36.63
	1.83	127		1.83	32.87				2.81	138		2.81	38.25
	1.61	119		1.61	25.32				2.84	162		2.84	39.22
	1.29	86		1.29	22.95				2.78	156		2.78	37.09
	0.97	74		0.97	20.98				2.71	141		2.71	35.71
	0.57	49		0.57	17.94				2.69	123		2.69	34.99
	0.51	30		0.51	13.49				2.51	117		2.51	34.64
D4	0	0	D4	0	0				1.94	109		1.94	34.21
	0.45	26		0.45	25.94				1.87	98		1.87	33.28
	0.94	40		0.94	32.71				1.48	88		1.48	32.75
	1.37	65		1.37	36.49				1.27	69		1.27	30.64
	1.94	92		1.94	38.61				1.19	54		1.19	27.35
	2.54	116		2.54	42.68				1.04	40		1.04	22.28
	2.91	165		2.91	45.49				0.79	24		0.79	23.57
	2.94	205		2.94	44.54
	3.24	204		3.24	44.33
	4.01	194		4.01	38.19
	3.94	177		3.94	44.39
	3.84	172		3.84	42.94
	3.77	166		3.77	37.77
	3.51	144		3.51	37.93
	2.39	144		2.39	36.27
	2.14	138		2.14	35.09
	2.01	124		2.01	34.31
	1.84	92		1.84	30.96
	1.84	79		1.84	27.29
	1.55	64		1.55	21.94
	1.29	54		1.29	19.91
	0.94	47		0.94	17.09
	0.47	26		0.47	18.57

## Sheet: Fig 7
Fig 7. Single grain weight of two-grain (A and B), three-grain (C and D), and four-grain (E) spikelets at different grain positions in two wheat cultivars, ‘Wennong6’ and ‘Jimai20.’
A
Wennong6		1	SED	2	SED
	2	28.94	1.24	30.48	1.57
	21	22.77	2.94	22.41	1.44
	22	20.49	1.28	19.14	0.94
	23	19.87	2.07	17.84	1.08
	24	18.1	2.11	17.09	1.27
	25	16.57	1.74	15.16	0.94
B		1	SED	2	SED
Jimai20	2	30.96	2.18	31.58	3.11
	16	31.46	1.18	31.08	1.08
	17	28.32	1.48	27.21	1.27
	18	24.47	1.09	22.65	0.94
	19	21.97	1.59	19.94	1.29
	20	20.31	1.27	18.24	1.18
	21	17.94	1.19	15.19	0.94
		1	SED	2	SED	3	SED
C	3	29.48	2.18	34.74	1.22	22.94	2.38
Wennong6	4	33.49	2.94	35.49	1.44	28.44	2.94
	5	35.77	1.09	36.94	1.57	29.48	2.11
	6	40.23	1.94	41.97	3.08	35.19	2.91
	14	44.18	1.12	47.59	1.64	37.19	1.87
	15	44.91	1.37	45.21	2.07	36.11	1.48
	16	43.92	2.11	40.97	3.11	35.91	1.09
	17	37.51	1.18	34.43	1.08	34.18	1.59
	18	35.87	1.48	34.17	2.18	32.17	1.27
	19	33.14	1.57	33.11	1.27	30.48	0.94
	20	29.87	1.59	25.18	1.29	24.93	1.29
D		1	SED	2	SED	3	SED
Jimai20	3	33.42	1.57	34.41	1.22	25.47	1.38
	4	34.94	2.94	36.22	3.08	25.14	2.94
	5	36.19	2.11	38.73	1.57	29.11	2.11
	6	39.41	1.94	40.59	1.44	29.55	2.91
	7	40.27	1.12	43.14	1.64	30.71	1.87
	8	41.31	2.07	43.88	1.37	31.57	1.48
	9	43.73	2.18	45.74	3.11	32.94	1.09
	10	40.81	1.18	42.43	1.08	32.88	1.59
	11	40.55	1.48	41.78	1.27	32.39	1.27
	12	38.61	1.09	40.73	0.94	26.95	0.94
	13	38.44	1.59	38.87	1.29	26.36	1.29
	14	36.27	1.27	36.92	1.18	22.43	2.18
	15	35.09	1.19	36.17	0.94	17.11	1.09
E		1	SED	2	SED	3	SED	4	SED
Wennong6	7	43.12	2.18	44.92	2.94	38.11	2.38	20.41	1.18
	8	46.81	1.94	48.09	2.18	39.07	2.94	21.07	2.07
	9	47.07	1.09	48.71	1.57	39.17	2.11	20.44	2.57
	10	47.14	1.29	48.93	3.08	41.58	2.91	20.53	1.33
	11	47.19	1.12	49.28	1.64	41.07	1.87	21.07	1.59
	12	48.39	1.37	50.41	3.11	40.94	1.59	19.91	1.48
	13	46.75	2.11	48.11	1.27	38.61	1.09	18.44	1.27
