# Supplementary material for: Plant Density Effect on Grain Number and Weight of Two Winter Wheat Cultivars at Different Spikelet and Grain Positions
Source: PLoS One. 2016 May 12;11(5):e0155351. doi: 10.1371/journal.pone.0155351 (PMC4865215; doi:10.1371/journal.pone.0155351)
Supplement: S2 Dataset — Tables 2–7 were created based on this excel file. (XLSX) [file pone.0155351.s002.xlsx]

## Sheet: Table 2
Table 2. Seed-setting traits of spike and yield components in two wheat cultivars, ‘Wennong6’ and ‘Jimai20,’ grown under four different plant densities.
		SP
		1	2	3	Mean±SE
Wennong6	D1	4.1	4.01	4.05	4.05±0.03a
	D2	2.56	2.57	2.63	2.59±0.02b
	D3	1.46	1.44	1.47	1.46±0.01c
	D4	1.13	1.17	1.15	1.15±0.01d
Jimai20	D1	5.05	4.55	4.5	4.70±0.18a
	D2	3.67	3.77	3.75	3.73±0.03b
	D3	2.47	2.51	2.45	2.48±0.02c
	D4	1.51	1.56	1.49	1.52±0.02d
		FSN
		1	2	3
Wennong6	D1	20.09	19.12	19.59	19.60±0.28a
	D2	18.99	19.83	19.3	19.37±0.25a
	D3	19.31	19.74	19.27	19.44±0.15a
	D4	19.91	20.17	19.83	19.97±0.10a
Jimai20	D1	17.31	16.93	17.21	17.15±0.11a
	D2	17.43	16.2	17.48	17.04±0.42a
	D3	17.32	17.23	17.07	17.21±0.07a
	D4	16.5	16.42	16.96	16.63±0.17a
		SSN
		1	2	3
Wennong6	D1	3.37	3.31	3.38	3.35±0.02c
	D2	3.49	3.71	3.24	3.48±0.14bc
	D3	3.57	3.81	3.64	3.67±0.07ab
	D4	3.84	3.92	3.82	3.86±0.03a
Jimai20	D1	3	3.3	3.11	3.14±0.09c
	D2	3.66	3.63	3.5	3.60±0.05b
	D3	3.94	3.92	3.84	3.90±0.03a
	D4	3.84	3.8	3.87	3.84±0.02a
		SN
		1	2	3
Wennong6	D1	380	392	396	389±5c
	D2	560	544	556	553±5b
	D3	592	604	596	597±4a
	D4	608	632	604	614±9a
Jimai20	D1	484	444	440	456±14c
	D2	836	860	816	837±13b
	D3	932	944	924	933±6a
	D4	800	824	788	804±11b
		GN
		1	2	3
Wennong6	D1	55.45	56.32	56.27	56.01±0.28a
	D2	53.9	54.4	54.02	54.11±0.15b
	D3	51.41	52.11	50.92	51.48±0.35c
	D4	49.1	48.61	48.07	48.59±0.30d
Jimai20	D1	39.41	38.92	39.9	39.41±0.28a
	D2	35.73	35.12	36.09	35.65±0.28b
	D3	31.48	31.43	31.64	31.52±0.06c
	D4	31.07	31.82	31.15	31.35±0.24c
		TGW (g)
		1	2	3
Wennong6	D1	47.36	47.43	47.88	47.56±0.16a
	D2	47.7	46.94	47.29	47.31±0.22a
	D3	44.26	44.28	44.1	44.21±0.06b
	D4	42.19	42.17	41.16	41.84±0.34c
Jimai20	D1	36.14	36.85	37.13	36.71±0.29a
	D2	34.7	34.98	35.4	35.03±0.20a
	D3	32.16	33.11	32.08	32.45±0.33b
	D4	32.74	32.13	31.46	32.11±0.37b
		GY (g m-2)
		1	2	3
Wennong6	D1	907.8	891.5	890.4	896.6±5.6c
	D2	1050.7	1098.1	1018.6	1055.8±23.1a
	D3	1018.1	993.8	977.9	996.6±11.7b
	D4	971.2	941	981.6	964.6±12.2b
Jimai20	D1	733.3	714.2	709.7	719.1±7.2d
	D2	956.8	937.1	951.7	948.5±5.9a
	D3	901.4	901.1	918.2	906.9±5.7b
	D4	781.1	798.2	781.7	787.0±5.6c

## Sheet: Table 3
Table 3. Seed-setting traits of main stem and tiller spikes in two wheat cultivars, ‘Wennong6’ and ‘Jimai20,’ grown under four different plant densities.
		Main stem spike						Tiller spike
		FSN						FSN
		1	2	3	Mean±SE			1	2	3	Mean±SED
Wennong6	D1	20.43	20.71	21.29	20.81±0.25a			18.95	18.71	18.83	18.83±0.07a
	D2	20.67	20.77	20.39	20.61±0.11ab			18.03	18.41	18.44	18.29±0.13b
	D3	20.09	20.67	20.41	20.39±0.17ab			18.29	18.36	18.07	18.24±0.09b
	D4	20.07	20.07	19.89	20.01±0.06b			17.67	17.43	17.98	17.69±0.16c
Jimai20	D1	18.46	18.66	19.07	18.73±0.18a			16.17	16.22	16.39	16.26±0.07a
	D2	18.81	18.41	18.83	18.68±0.14a			16.75	16.01	16.38	16.38±0.21a
	D3	18.11	18.09	18.21	18.14±0.04b			16.06	16.71	15.96	16.24±0.24a
	D4	17.19	16.97	16.74	16.97±0.13c			15.17	16.41	15.09	15.56±0.43b
		SSN at the top						SSN at the top
		1	2	3				1	2	3
Wennong6	D1	0.61	0.63	0.59	0.61±0.01a			1.59	1.4	1.41	1.47±0.06b
	D2	0.61	0.64	0.63	0.63±0.01a			1.4	1.46	1.49	1.45±0.03b
	D3	0.54	0.51	0.55	0.53±0.01b			2.09	2.29	2.01	2.13±0.08a
	D4	0.37	0.39	0.41	0.39±0.01c			2.16	2.18	2.08	2.14±0.03a
Jimai20	D1	0.39	0.45	0.56	0.47±0.05a			0.47	0.51	0.42	0.47±0.03b
	D2	0.54	0.57	0.51	0.54±0.02a			0.68	0.69	0.72	0.70±0.01a
	D3	0.5	0.54	0.56	0.53±0.02a			0.72	0.64	0.72	0.69±0.03a
	D4	0.35	0.39	0.37	0.37±0.01b			0.44	0.45	0.49	0.46±0.02a
		SSN at the bottom						SSN at the bottom
		1	2	3				1	2	3
Wennong6	D1	1.93	2.43	2.14	2.17±0.14a			2.83	2.92	2.98	2.91±0.04b
	D2	2.41	2.43	2.12	2.32±0.10a			2.81	2.79	2.71	2.77±0.03c
	D3	2.38	2.19	2.23	2.27±0.06a			3.61	3.71	3.64	3.65±0.03a
	D4	2.14	2.23	2.36	2.24±0.06a			3.59	3.61	3.66	3.62±0.02a
Jimai20	D1	2.67	2.5	2.49	2.55±0.06b			2.71	2.91	2.84	2.82±0.06c
	D2	2.84	2.86	2.81	2.84±0.01a			3.24	3.21	3.15	3.20±0.03b
	D3	2.76	2.88	2.86	2.83±0.04a			3.89	3.79	3.84	3.84±0.03a
	D4	2.97	2.94	3.07	2.99±0.04a			3.85	3.88	3.72	3.82±0.05a
		GN						GN
		1	2	3				1	2	3
Wennong6	D1	60.23	61.46	63.71	61.80±1.02a			52.65	52.34	50.5	51.83±0.67a
	D2	62.38	60.3	59.36	60.68±0.89a			51.53	51.54	50.17	51.08±0.46ab
	D3	55.97	53.43	52.1	53.83±1.14b			49.93	48.66	46.51	48.37±1.00bc
	D4	50.32	50.16	49.95	50.14±0.11c			45.17	48.4	48.57	47.38±1.11c
Jimai20	D1	41.22	40.18	41.76	41.05±0.46a			39.18	39.09	38.78	39.02±0.12a
	D2	39.1	38.15	36.81	38.02±0.66b			35.1	36.81	36.24	36.05±0.50bc
	D3	34.11	30.91	34.01	33.01±1.05c			31.48	31.5	31.91	31.63±0.14c
	D4	34.08	32.52	30.62	32.41±1.00c			29.84	30.19	30.57	30.20±0.21d
		SW						SW
		1	2	3				1	2	3
Wennong6	D1	2.53	2.51	2.55	2.53±0.01a			2.11	2.22	2.01	2.11±0.06a
	D2	2.41	2.47	2.46	2.45±0.02b			1.98	2.03	2	2.00±0.01ab
	D3	2.26	2.2	2.23	2.23±0.02c			1.96	1.93	1.89	1.93±0.02b
	D4	2.17	2.2	2.24	2.20±0.02c			1.87	2.07	1.85	1.93±0.07b
Jimai20	D1	1.92	1.93	1.97	1.94±0.02a			1.64	1.61	1.69	1.65±0.02a
	D2	1.87	1.85	1.83	1.85±0.01a			1.59	1.58	1.53	1.57±0.02b
	D3	1.84	1.74	1.79	1.79±0.03a			1.41	1.49	1.42	1.44±0.03c
	D4	1.79	1.79	1.8	1.79±0.00a			1.39	1.41	1.38	1.39±0.01c

## Sheet: Table 4
	Table 4. Fitting equations of grain number per spikelet (y) at different spikelet positions (x) in two wheat cultivars, ‘Wennong6’ and ‘Jimai20,’ grown under four different plant densities.
	Main stem spike									Tiller spike
	Wennong6				Jimai20						Wennong6				Jimai20
x	D1	D2	D3	D4	D1	D2	D3	D4		x	D1	D2	D3	D4	D1	D2	D3	D4
1	0.48	0.47								1	0.11	0.11	0.04
2	1.17	0.94	0.71	0.45	0.64	0.54	0.12			2	0.58	0.47	0.27	0.11	0.51	0.14
3	1.94	1.67	1.05	0.94	1.52	1.28	0.31	0.29		3	1.47	1.24	0.97	0.87	0.97	0.94	0.29	0.17
4	2.61	2.61	1.41	1.27	1.84	1.88	0.88	0.86		4	1.61	1.41	1.31	1.11	1.81	1.51	1.05	1.09
5	2.77	2.64	2.41	1.94	1.98	2.17	1.65	1.77		5	1.84	1.77	1.34	1.29	2.38	1.67	1.27	1.18
6	2.97	2.79	2.47	2.54	2.71	2.68	2.18	2.09		6	2.49	2.28	1.91	1.84	2.84	2.79	2.09	1.94
7	3.44	2.94	2.79	2.91	2.97	2.97	2.84	2.81		7	3.01	3.08	3.01	3.01	2.94	2.84	2.81	2.68
8	3.47	3.15	3.14	2.94	2.98	2.94	2.94	2.84		8	3.47	3.54	3.41	3.34	2.97	2.97	2.84	2.94
9	3.84	3.94	3.84	3.24	3.24	3.18	2.99	2.78		9	3.91	3.87	3.84	3.84	2.95	2.94	2.91	2.89
10	3.97	3.78	3.88	4.01	3.24	2.94	2.9	2.71		10	3.98	3.91	3.81	3.87	2.94	2.91	2.97	2.87
11	4.18	4.24	4.01	3.94	2.94	2.87	2.63	2.69		11	3.64	3.54	3.54	3.44	2.91	2.81	2.75	2.41
12	3.94	4.08	3.87	3.84	2.91	2.62	2.59	2.51		12	3.48	3.18	3.1	3.04	2.64	2.62	2.61	2.34
13	3.81	3.57	3.85	3.77	2.54	2.61	2.47	1.94		13	2.94	3.08	2.94	2.91	2.51	2.41	2.41	2.04
14	3.18	3.58	3.81	3.51	2.39	2.57	2.41	1.87		14	2.84	2.9	2.81	2.8	2.28	2.24	2.19	1.86
15	2.87	2.94	2.94	2.39	2.14	1.84	1.64	1.48		15	2.77	2.74	2.71	2.69	1.94	1.92	1.94	1.84
16	2.71	2.97	2.48	2.14	2.01	1.45	1.31	1.27		16	2.71	2.66	2.58	2.55	1.82	1.84	1.87	1.72
17	2.47	2.54	2.04	2.01	1.34	1.29	1.21	1.19		17	2.64	2.51	2.44	2.34	1.67	1.74	1.48	1.09
18	2.19	2.47	1.92	1.84	1.09	1.27	1.04	1.04		18	2.47	2.44	2.31	1.94	1.47	1.61	0.94	0.61
19	1.92	2.24	1.83	1.84	1.09	1.08	0.85	0.79		19	1.75	1.61	1.57	1.48	0.92	0.64	0.49	0.45
20	1.84	1.64	1.61	1.55	0.94	0.49	0.33	0.45		20	1.49	1.57	1.47	1.09	0.61	0.27	0.14	0.14
21	1.41	1.57	1.29	1.29	0.67	0.58	0.21			21	0.83	0.66	0.62	0.62	0.27	0.14
22	1.28	1.41	0.97	0.94						22	0.51	0.34	0.41	0.31
23	0.84	0.74	0.57	0.47						23	0.27	0.21	0.18	0.14
24	0.67	0.69	0.51	0.21						24	0.19	0.14	0.11	0.07
25	0.58	0.54	0.27							25

## Sheet: Table 5
Table 5. Fitting equations of single-grain weight (y, mg) for a specific grain position at different spikelet positions (x) in two wheat cultivars, ‘Wennong6’ and ‘Jimai20.’
	Wennong6					Jimai20
	1st	2nd	3rd	4th	5th	1st	2nd	3rd	4th
1
2	20.18	28.41				30.96	31.58
3	29.48	34.74	22.94			33.42	34.41	25.47
4	33.49	35.49	28.44			34.94	36.22	25.14
5	35.77	36.94	29.48			36.19	38.73	29.11
6	40.23	41.97	35.19			39.41	40.59	29.55
7	43.12	44.92	38.11	25.41		40.27	43.14	30.71
8	46.81	48.09	39.07	26.07		41.31	43.88	31.57
9	47.07	48.71	39.17	26.44	15.94	43.73	45.74	32.94	20.73
10	47.14	48.93	41.58	26.53	16.17	40.81	42.43	32.88	19.89
11	47.19	49.28	45.93	26.07		40.55	41.78	32.39
12	48.39	50.41	40.94	25.91		38.61	40.73	26.95
13	46.75	48.91	38.61	25.44		38.44	38.87	26.36
14	44.18	47.59	37.19			36.27	36.92	22.43
15	44.91	45.21	36.11			35.09	36.17	20.38
16	43.92	40.97	35.91			31.46	31.44
17	37.51	34.43	34.18			28.32	27.21
18	35.87	34.17	32.17			24.47	23.65
19	33.14	33.11	30.48			21.97	20.96
20	29.87	25.18	29.87			20.31	19.44
21	22.77	22.41	26.91			17.94	17.67
22	20.49	20.19
23	19.87	19.07
24	18.1	18.17
25	16.57	16.14

## Sheet: Table 6
Table 6. Fitting equations of spikelet weight (y, mg) at different spikelet positions (x) in two wheat cultivars, ‘Wennong6’ and ‘Jimai20,’ grown under four different plant densities.
	Main stem spike									Tiller spike
	Wennong6				Jimai20						Wennong6				Jimai20
x	D1	D2	D3	D4	D1	D2	D3	D4		x	D1	D2	D3	D4	D1	D2	D3	D4
1	34	30	20	20	12	10	10	8		1	19	10	10	4	10	10	8	8
2	55	44	34	26	27	24	16	16		2	31	30	24	16	24	24	10	10
3	78	74	51	40	46	31	30	31		3	66	57	41	30	30	31	22	20
4	110	98	82	65	77	40	41	40		4	100	70	60	49	67	55	44	41
5	159	110	102	92	94	55	49	45		5	124	92	74	82	118	95	92	87
6	174	151	134	116	109	95	60	56		6	148	137	106	104	120	109	105	94
7	194	194	163	165	153	156	144	138		7	171	167	155	109	141	145	141	124
8	225	218	167	205	184	185	172	162		8	185	184	174	154	156	157	157	148
9	239	229	202	204	192	196	175	156		9	201	195	192	184	162	158	148	144
10	238	228	201	194	197	194	166	141		10	199	194	184	181	153	154	127	124
11	226	214	195	177	194	168	140	123		11	197	189	167	167	134	124	120	119
12	214	209	194	172	161	160	135	117		12	194	170	161	162	112	109	109	109
13	204	201	167	166	134	157	129	109		13	181	167	157	144	95	94	84	81
14	194	182	159	144	131	124	118	98		14	172	149	153	127	94	87	62	59
15	172	167	158	144	120	107	92	88		15	157	141	134	123	80	84	56	55
16	166	164	148	138	100	92	83	69		16	154	131	121	82	65	63	50	42
17	148	147	143	124	79	78	79	54		17	132	124	117	69	49	34	39	30
18	144	144	131	92	82	83	66	40		18	131	117	101	54	27	18	12	12
19	127	120	127	79	69	64	29	24		19	120	98	55	40	6	6	6	6
20	125	118	119	64	41	38				20	101	68	41	29
21	88	108	86	54	29	27				21	69	55	20	16
22	77	79	74	47						22	59	37	16	8
23	63	57	49	26						23	48	17
24	54	45	30							24	37
25	44	30								25

## Sheet: Table 7
Table 7. Fitting equations of single grain weight (y, mg) at different spikelet positions (x) in two wheat cultivars, ‘Wennong6’ and ‘Jimai20,’ grown under four different plant densities
	Main stem spike									Tiller spike
	Wennong6				Jimai20						Wennong6				Jimai20
	D1	D2	D3	D4	D1	D2	D3	D4		D1	D2	D3	D4	D1	D2	D3	D4
1	22.49	20.08	18.19							21.68	19.27	17.38
2	27.18	26.44	25.91	22.91	17.94	16.07	16.08	16.01		26.76	31.78	36.76	25.76	15.63	14.87	14.12	11.1
3	31.48	31.96	29.48	28.99	21.49	19.81	20.07	19.57		38.01	37.59	25.73	32.53	18.21	15.84	15.78	13.98
4	33.87	33.42	32.87	32.71	30.96	27.82	26.44	26.19		33.66	26.26	32.69	36.31	28.12	26.37	25.72	17.71
5	45.23	43.27	38.49	36.49	36.27	35.44	34.31	33.17		44.14	37.09	38.31	38.43	31.32	28.99	29.64	27.64
6	49.59	43.81	40.61	38.61	39.41	38.74	37.77	34.99		48.82	37.81	40.43	42.5	34.09	33.08	32.84	30.17
7	52.48	49.04	44.18	42.68	40.27	39.94	37.93	36.63		51.55	48.86	44	45.31	36.61	35.21	33.04	34.97
8	52.54	49.18	46.04	44.54	43.73	40.97	39.91	38.25		51.52	49.91	45.86	44.36	39.87	37.38	36.17	35.41
9	52.49	49.99	46.99	45.49	41.31	40.02	40.21	39.22		51.41	46.65	46.81	44.15	38.71	37.41	37.81	36.87
10	52.33	48.83	45.83	44.33	41.81	39.67	37.99	37.09		51.11	47.81	45.65	38.01	38.45	37.12	35.67	36.45
11	52.39	48.89	45.89	44.39	40.55	37.96	37.51	35.71		50.3	49	45.71	44.21	38.17	36.77	35.31	35.71
12	51.59	47.94	44.44	42.94	39.47	37.74	37.07	34.99		50.1	47.76	44.26	42.76	37.31	35.06	34.84	32.17
13	48.15	45.73	40.05	38.19	38.44	35.91	36.21	34.64		47.21	45.55	39.87	37.59	35.84	34.45	33.01	31.16
14	46.91	43.31	39.69	37.77	36.27	35.94	35.67	34.21		45.21	40.03	39.51	37.75	33.01	33.37	32.21	29.31
15	45.92	40.21	39.91	37.93	35.09	35.21	33.87	33.28		45.65	43.13	39.73	36.09	32.99	32.31	31.77	28.99
16	41.51	37.99	36.21	36.27	33.74	34.74	32.87	32.75		40.56	43.63	36.03	34.91	32.87	31.84	30.77	25.19
17	38.19	37.51	35.67	35.09	31.46	32.94	33.26	30.64		37.59	37.33	35.49	34.13	29.34	26.77	30.04	24.22
18	37.77	35.07	34.94	34.31	28.32	29.67	27.29	27.35		37.4	34.89	34.76	30.78	24.84	24.34	17.97
19	35.14	33.26	32.87	30.96	24.47	27.64	24.98	22.28		32.87	33.08	32.69	27.11	21.61	20.37
20	33.01	32.49	25.32	27.29	21.97	22.57	22.95	23.57		34.66	32.31	25.14	21.76	18.37	15.6
21	32.87	31.46	22.95	21.94	18.19	18.5	13.2	0.8		31.96	31.28	22.77	19.73
22	27.74	24.47	20.98	19.91						27.3	24.29	20.8	16.91
23	23.48	21.97	17.94	18.57						23.3	21.79	17.76	18.39
24	22.19	20.31	13.49	17.09						21.42	20.13	13.31
25	21.87	20.84								21.49
